# Supplementary material for: Radiogenomics nomogram based on MRI and microRNAs to predict microvascular invasion of hepatocellular carcinoma
Source: Front Oncol. 2024 Jul 11;14:1371432. doi: 10.3389/fonc.2024.1371432 (PMC11269143; doi:10.3389/fonc.2024.1371432)
Supplement: Supplementary file 4 [file DataSheet_4.xlsx]

## Sheet: original_data
	Sex	Age	HBV	maximum tumor length	tumor margin	number	enhancement pattern	radiologic capsule appearance	arterial peritumoral enhancement	intratumor necrosis or hemorrhage	miRNA-2 CT	miRNA-4_CT	miRNA-5 CT	miRNA-6 CT	miRNA-7 CT	PIVKA-II	ALT	AST	TB	ALB	PT	INR	label	original_firstorder_InterquartileRange_DWI	original_firstorder_Skewness_DWI	original_firstorder_Uniformity_DWI	original_firstorder_Median_DWI	original_firstorder_Energy_DWI	original_firstorder_RobustMeanAbsoluteDeviation_DWI	original_firstorder_MeanAbsoluteDeviation_DWI	original_firstorder_TotalEnergy_DWI	original_firstorder_Maximum_DWI	original_firstorder_RootMeanSquared_DWI	original_firstorder_90Percentile_DWI	original_firstorder_Minimum_DWI	original_firstorder_Entropy_DWI	original_firstorder_Range_DWI	original_firstorder_Variance_DWI	original_firstorder_10Percentile_DWI	original_firstorder_Kurtosis_DWI	original_firstorder_Mean_DWI	original_shape_VoxelVolume_DWI	original_shape_Maximum3DDiameter_DWI	original_shape_MeshVolume_DWI	original_shape_MajorAxisLength_DWI	original_shape_Sphericity_DWI	original_shape_LeastAxisLength_DWI	original_shape_Elongation_DWI	original_shape_SurfaceVolumeRatio_DWI
M446397	1	50	0	5	1	0	1	0	1	1	30.98	31.02	27.17	28.7	32.52	5030	45	44	12.1	39.16	11.3	0.95	0	1.58447	-0.0253619	0.979432	2.61893	654959	0.642846	0.897263	654959	6.69744	2.78746	3.90624	-0.383965	0.0833821	7.0814	1.22765	1.11702	2.80369	2.55779	84294	74.7797	84219.8	61.0719	0.676199	39.2381	0.865036	0.163157
M467478	0	44	0	6	0	0	1	1	1	0	30.72	30.47	27.3	28.76	32.49	25684	31	80	6.6	37.55	12.5	1.07	0	2.61522	-0.0283587	0.999963	3.81437	1.8221e+06	1.04029	1.32645	1.8221e+06	7.58062	4.10663	5.84682	-0.046335	0.000317721	7.62696	2.38666	1.69289	1.95573	3.80496	108044	83.8212	107951	62.3749	0.669613	44.3858	0.919486	0.151677
M471845	1	65	0	6	1	0	1	0	1	0	30.7	34.13	27.62	28.94	32.31	424	17	17	21.8	44.51	12.3	1.05	0	0.631298	0.625455	0.569209	0.191524	3595.17	0.258305	0.355703	3595.17	1.59102	0.514396	0.91585	-0.551044	0.897711	2.14207	0.187874	-0.223375	2.68417	0.277001	13587	43.852	13548	35.4412	0.716118	23.0517	0.722887	0.283275
M599581	1	67	0	3.7	0	0	1	1	0	1	31.28	29.57	28.83	29.97	30.89	521	21	17	9.5	37.33	12.9	1.11	0	0.644173	-0.41763	0.827856	0.729613	24862.3	0.266411	0.349065	24862.3	1.53681	0.770261	1.13596	-0.322227	0.453332	1.85904	0.170144	0.0102621	2.14159	0.650506	41905	56.1961	41841.6	44.449	0.71325	35.2926	0.87026	0.195302
M495528	1	71	0	4	1	0	1	0	1	1	29.37	32.56	26.62	28.1	32.91	75000	28	58	20.2	39.17	14.1	1.16	1	0.893203	-0.469883	0.848727	1.06168	57589.5	0.36474	0.478697	57589.5	2.97184	1.08427	1.56198	-0.569526	0.41069	3.54136	0.319969	0.0545289	2.2753	0.92502	48986	62.5859	48920.3	49.9936	0.672638	35.2041	0.848214	0.19658
M443177	1	55	1	9.5	1	1	1	0	1	1	29.98	32.04	27.11	28.65	32.56	3021	16	23	19.9	44.48	10.1	11.5	0	1.27175	-0.222884	0.972917	2.1041	1.46904e+06	0.524325	0.728814	1.46904e+06	5.48458	2.18961	3.07264	-0.33676	0.104613	5.82134	0.798479	0.758361	2.6559	1.99897	306408	124.334	306294	110.781	0.683333	57.0806	0.625005	0.104988
M445926	0	24	1	5	1	0	1	0	0	1	30.98	31.08	27.13	28.68	32.54	309	34	65	18.8	39.03	12.3	11.4	0	1.15378	-0.637862	0.977299	2.00952	306735	0.478443	0.64111	306735	3.28274	1.95554	2.63202	-0.260428	0.0904674	3.54317	0.58414	0.614507	2.42568	1.8	80210	68.0368	80141.9	52.4549	0.743162	44.072	0.943349	0.150932
M446354	0	53	1	2	0	0	1	1	0	0	32.01	30.68	27.16	28.71	32.53	23	30	24	17.5	42.44	11.3	0.95	0	1.72087	0.829289	0.951906	0.926984	49765.8	0.72774	0.966803	49765.8	4.5967	1.76694	3.18132	-0.3689	0.166834	4.9656	1.31663	0.174939	2.58957	1.34367	15940	42.107	15898.7	34.0879	0.724433	25.6306	0.833071	0.26548
M447892	1	46	1	3	0	0	1	1	1	0	31.48	31.15	27.18	28.7	32.56	128	302	181	66.3	45.9	10.4	1.08	0	1.39752	-0.198166	0.963709	1.53085	53457.3	0.550138	0.682683	53457.3	3.14297	1.65229	2.42651	-0.396816	0.132861	3.53978	0.612272	0.360572	1.83431	1.45526	19581	48.2286	19535.5	37.4204	0.714652	27.0638	0.786717	0.251255
M447596	1	35	1	2.7	0	0	1	0	0	0	30.08	30.78	27.17	28.7	32.56	1634	30	35	18.4	40.53	11.4	0.96	0	1.45168	0.670632	1	1.42721	83823.3	0.602228	0.803974	83823.3	4.41646	1.88615	3.12051	0.0177117	0	4.39875	0.935875	0.529183	2.53252	1.61916	23562	46.5725	23515.2	38.4265	0.725065	26.4897	0.88382	0.232804
M454157	1	63	1	5.5	1	0	1	0	1	1	30.99	31.28	27.21	28.71	32.56	455	40	44	35.9	33.23	10.2	0.99	0	3.09367	0.0569466	0.965513	3.32324	1.36625e+06	1.24163	1.61218	1.36625e+06	9.46179	3.84031	5.84766	-0.535453	0.127465	9.99725	3.60522	0.740798	2.0757	3.33807	92640	79.8624	92563.2	64.8672	0.706572	42.7738	0.749789	0.151303
M457651	1	55	1	4	1	0	1	1	0	1	31.09	31.09	27.23	28.7	32.52	105	29	48	9.2	19.94	14.8	1.27	0	1.11816	1.6159	0.978109	1.10771	152316	0.496373	0.823351	152316	7.43867	1.81103	2.9981	-0.295139	0.0877933	7.7338	1.24553	0.388533	5.87115	1.42629	46440	57.5674	46384.3	48.4588	0.752843	33.4361	0.885571	0.178782
M464799	1	46	1	5.7	0	0	1	1	0	1	31.11	31.17	27.26	28.74	32.51	8463	31	35	13.8	33.11	11.4	0.9	0	3.54269	-0.169416	0.978964	3.99791	1.60622e+06	1.39705	1.72634	1.60622e+06	7.51417	4.36556	6.41045	-0.688159	0.0849493	8.20233	3.90027	1.20002	1.8201	3.89331	84280	71.4493	84210.1	56.3017	0.73504	42.1111	0.909145	0.150102
M466690	1	61	1	2.5	1	0	1	1	1	0	31.99	30.69	27.28	28.75	32.5	43	18	17	17	40.72	12.6	1.08	0	1.74208	-0.307752	0.970486	3.00026	130260	0.712098	0.991421	130260	6.03295	3.23045	4.51897	-0.569913	0.112249	6.60287	1.47816	1.52134	2.84866	2.99293	12482	126.099	12442.7	35.0436	0.780982	20.8539	0.802051	0.267221
M467154	1	58	1	11	1	0	1	1	0	0	29.96	32.89	27.27	28.77	32.48	52590	41	46	32.1	41.5	13.7	1.2	0	3.4957	0.352919	0.999733	5.37967	1.63771e+07	1.47472	2.096	1.63771e+07	17.7046	5.9373	8.69703	-0.144056	0.00191026	17.8486	6.99621	1.67765	3.07521	5.31557	464580	128.113	464443	107.821	0.670984	69.2511	0.827908	0.0930667
M468042	0	37	1	6	1	0	1	0	1	1	30.88	32.19	27.34	28.78	32.48	46	20	16	18.1	40.97	11.8	1	0	0.988606	0.0551642	0.957142	1.33302	784459	0.413672	0.574437	784459	3.26132	1.53565	2.32899	-0.286031	0.152028	3.54735	0.496348	0.422945	2.44009	1.3645	332650	113.353	332522	90.0234	0.684598	69.5444	0.862803	0.101963
M468275	0	55	1	2	1	0	1	0	1	0	32.03	30.03	27.38	28.8	32.47	24012	22	56	23	41.83	14.6	1.29	0	0.968479	-0.249258	0.99117	1.4705	19407.1	0.395423	0.521761	19407.1	2.91166	1.54617	2.15584	-0.178754	0.0410487	3.09041	0.383656	0.511647	2.23135	1.41668	8118	33.3167	8087	27.546	0.766643	20.1379	0.826043	0.314264
M469446	0	54	1	1.8	1	0	1	0	1	0	32.33	28.79	27.4	28.84	32.46	66725	13	20	21.9	47.42	11	0.92	0	0.302273	-0.126482	0.549451	0.103484	981.01	0.124001	0.168881	981.01	0.578505	0.22273	0.361152	-0.478383	0.927432	1.05689	0.0417989	-0.188358	2.36888	0.0883725	19775	46.2709	19730.6	37.8121	0.72378	22.8263	0.904486	0.247266
M470038	0	55	1	3.2	1	0	1	0	0	1	31.38	29.27	27.47	28.85	32.45	1081	47	38	30.8	35.76	13.3	1.15	0	0.970729	0.345624	0.811279	0.710356	23412	0.40484	0.547074	23412	2.57627	1.04352	1.76881	-0.486303	0.486156	3.06257	0.429484	-0.0197958	2.32636	0.812063	21500	51.8266	21454.2	42.3818	0.717348	27.4643	0.71103	0.242614
M474905	1	71	1	6	1	0	1	1	1	1	30.84	30.19	27.54	28.91	32.43	2327	22	37	28.2	35	13.2	1.14	0	0.827576	0.542171	0.722478	0.502202	90810.1	0.344409	0.482794	90810.1	2.74124	0.835241	1.43779	-0.55349	0.649576	3.29473	0.355094	-0.149605	2.77328	0.585263	130170	77.6015	130081	61.8258	0.691017	53.3673	0.935083	0.13812
M475086	1	50	1	3.2	0	0	1	1	0	0	31.36	29.46	27.59	28.93	32.37	212	59	50	19.9	34.48	13.9	1.22	0	2.0644	0.614038	0.934733	1.20558	77068.8	0.838482	1.07394	77068.8	5.10389	1.98741	3.45432	-0.459208	0.212979	5.56309	1.5716	0.162026	2.23036	1.54215	19512	43.2897	19469.3	34.8668	0.748564	27.4793	0.872323	0.240144
M432543	1	55	1	5	1	0	1	1	1	1	30.97	32.53	27.63	28.95	32.26	212	21	38	18	38.33	12	1.02	0	0.800958	0.584454	0.892948	0.744086	322597	0.333254	0.471313	322597	2.83518	1.01281	1.66927	-0.227783	0.314389	3.06297	0.341877	0.112803	2.82461	0.826983	314490	111.606	314378	88.7057	0.72866	68.6074	0.833533	0.0976057
M481004	1	67	1	7	1	0	1	1	0	1	30.73	33.67	27.64	28.96	32.24	521	223	149	27.5	39.44	15.4	1.38	0	1.58398	-0.0170198	0.999475	2.80862	2.56511e+06	0.648046	0.883485	2.56511e+06	6.53438	2.99707	4.19857	-0.423433	0.00350278	6.95781	1.149	1.35076	2.41958	2.79883	285570	103.281	285468	82.9477	0.730214	66.941	0.892692	0.100581
M483377	1	59	1	4	1	0	1	0	1	1	31.12	31.29	27.66	29.1	32.16	2146	44	40	19.1	39.69	12.4	1.06	0	1.78008	0.67224	0.984637	1.9618	1.42368e+06	0.727376	1.00979	1.42368e+06	8.22658	2.48622	3.86328	-0.526308	0.0654171	8.75289	1.54682	0.708513	3.22359	2.15279	230320	101.326	230220	82.956	0.706886	50.1074	0.972163	0.111623
M412935	1	55	1	10	1	0	1	1	1	1	29.98	33.39	27.67	29.12	32.1	708	17	20	14	49.71	10.5	0.87	0	1.39906	0.34956	0.936449	1.66561	1.50927e+06	0.586638	0.823806	1.50927e+06	5.55695	2.00818	3.06822	-0.469874	0.208514	6.02683	1.03497	0.412122	2.93424	1.73142	374250	113.706	374126	87.7958	0.687117	73.8424	0.962382	0.0976744
M493268	1	56	1	5.5	1	0	1	1	0	1	30.94	30.12	27.89	29.17	31.88	2544	38	23	11.1	40.4	10.5	0.98	0	0.428395	0.0635463	0.889012	0.484028	29014.3	0.174472	0.241641	29014.3	1.5123	0.556395	0.828098	-0.330204	0.323349	1.8425	0.0885281	0.0711015	2.76619	0.470156	93723	89.4707	93647.1	75.0362	0.67533	31.0805	0.799832	0.15769
M496248	0	57	1	4	1	0	1	1	0	0	31.14	29.46	27.9	29.18	31.86	30	17	23	9.5	36.91	11.8	1	0	1.91923	0.206752	0.999436	2.54715	168885	0.76473	0.988995	168885	7.15057	2.81662	4.03997	-0.0655929	0.00373035	7.21616	1.35839	1.06704	2.35685	2.56417	21288	48.1456	21242	40.4707	0.699516	21.8139	0.884787	0.249625
M497644	1	55	1	14	1	0	1	1	1	1	29.92	33.29	27.91	29.19	31.84	5720	24	20	12.3	38.14	13	1.12	0	1.8027	0.255259	0.994513	3.03349	5.96339e+06	0.75185	1.10407	5.96339e+06	8.25142	3.33062	4.70446	-0.237214	0.0273649	8.48864	2.018	1.02012	3.16322	3.01248	537578	142.888	537438	119.09	0.676532	73.4278	0.739673	0.0879197
M497969	1	62	1	6.5	1	0	1	0	1	1	30.76	31.78	27.93	29.21	31.83	23	16	17	13.2	47.24	13	1.08	0	3.60108	0.855479	0.971409	3.8153	4.70443e+06	1.45099	1.98875	4.70443e+06	20.2179	4.64787	6.78128	-0.671212	0.109367	20.8891	6.22003	0.818594	4.98336	3.92208	217770	91.9674	217670	76.9068	0.722628	60.2581	0.859006	0.111251
M498960	1	57	1	6	1	0	1	0	1	1	30.79	31.68	27.92	29.23	31.81	140	15	19	15.2	47.19	11.5	0.97	0	1.84568	0.41414	0.95126	2.66707	1.12283e+06	0.768799	1.10393	1.12283e+06	12.6324	2.9944	4.35705	-1.11654	0.168633	13.7489	1.99534	0.729057	4.62277	2.64028	125226	81.4985	125133	64.0653	0.705392	50.6243	0.862151	0.137066
M500409	0	62	1	4.5	0	0	1	1	1	1	31.02	31.08	27.93	29.24	31.79	2746	24	37	19.4	41.48	11	1.03	0	0.62775	-0.306293	0.925691	0.984041	38643.3	0.263717	0.375571	38643.3	2.31541	1.02627	1.44891	-0.417584	0.236059	2.73299	0.216773	0.238524	2.75403	0.914584	36690	57.8792	36636.8	46.6497	0.723933	28.1262	0.893909	0.201131
M503969	1	55	1	5	1	0	1	1	1	0	30.93	28.79	27.95	29.31	31.77	481	33	34	16.2	40.9	12	1.02	0	1.16221	-0.240771	0.982037	1.86806	340147	0.491066	0.673159	340147	3.87307	1.94732	2.78116	-0.546279	0.0745191	4.41935	0.670133	0.558297	2.39765	1.7669	89700	80.2683	89628.4	62.7558	0.730426	41.8395	0.799345	0.147942
M508364	1	51	1	6.5	1	0	1	0	1	1	30.77	28.62	27.93	29.33	31.76	29	61	37	48.4	41.43	14.5	1.28	0	3.02271	0.594468	0.957003	2.322	1.81647e+06	1.2155	1.5897	1.81647e+06	9.86986	3.22169	5.22665	-0.584178	0.152427	10.454	3.57286	0.381731	2.65895	2.60891	175010	96.6954	174909	83.877	0.639339	52.7207	0.737481	0.135254
M509547	1	75	1	5	1	0	1	0	1	1	30.94	29.48	27.94	29.35	31.75	26	35	35	16.7	38.08	12.7	1.09	0	1.23377	-0.318617	0.96721	1.94987	362724	0.51295	0.70609	362724	4.67115	2.04439	2.9133	-0.767967	0.12233	5.43912	0.745661	0.581098	2.48022	1.85307	86786	72.698	86717.6	61.1279	0.71483	41.4049	0.815795	0.152843
M510937	1	75	1	3.3	1	0	1	1	0	1	31.4	28.79	27.93	29.37	31.75	75000	142	98	21.4	41.97	13	1.12	0	1.53952	0.0254107	0.956301	1.70247	102213	0.617771	0.813289	102213	4.02033	1.9863	3.02721	-0.779277	0.154435	4.79961	0.932049	0.466583	2.16229	1.73589	25907	45.5851	25857.1	36.3836	0.719021	30.7145	0.927472	0.227448
M514114	0	56	1	7.7	1	0	1	0	1	1	30.67	31.19	27.95	29.39	31.75	2399	39	54	235.5	35.55	12.8	1.1	0	0.723907	0.302011	0.991046	1.29271	363458	0.303106	0.440173	363458	4.85903	1.40669	1.98458	-0.265523	0.0415357	5.12455	0.315495	0.552713	3.61491	1.28969	183677	94.9789	183583	77.271	0.719952	52.7703	0.8366	0.118187
M521547	1	56	1	1.5	0	0	1	0	0	0	32.63	28.23	27.96	29.41	31.74	162	30	22	23.9	45.47	12.1	1.03	0	0.381356	0.196915	1	0.693503	216.346	0.156816	0.201001	1514.42	1.29913	0.754541	1.02694	0.197218	0	1.10191	0.0547343	0.422187	2.12772	0.717355	2660	27.9106	2528.17	25.438	0.723995	0	0.761621	0.490321
M522693	1	66	1	1.6	0	0	0	0	0	0	32.53	28.07	27.97	29.43	31.72	1642	342	316	23.3	27.27	14.3	1.22	0	0.974201	-0.480711	1	4.09626	8454.87	0.41561	0.603598	59184.1	5.59338	4.12869	5.0508	0.952487	0	4.6409	0.586289	3.07616	3.57292	4.05707	3472	31.3847	3322.67	29.4717	0.702735	0	0.734578	0.461173
M523191	1	56	1	7.5	1	1	1	1	1	1	30.74	31.26	27.95	29.45	31.71	125	32	26	9.2	39.51	13.2	1.14	0	2.75841	-0.398787	0.947215	3.98764	2.90304e+06	1.12602	1.50467	2.90304e+06	8.21166	3.94787	5.53036	-0.793912	0.179779	9.00557	3.21818	0.781113	2.27369	3.51675	186263	91.6788	186165	72.1008	0.68987	52.596	0.98021	0.122768
M524860	1	53	1	4	0	0	1	1	1	0	31.03	30.13	27.97	29.46	31.7	5178	29	34	11.7	37.84	13.1	1.13	0	2.44682	-0.0523013	0.996797	3.39045	855396	0.974429	1.23712	855396	6.67493	3.66766	5.29287	-0.197442	0.0172042	6.87237	2.06482	1.45799	1.9517	3.37445	63590	63.0872	63526.5	51.4693	0.735139	40.3114	0.858945	0.164865
M526089	1	54	1	3.8	0	0	1	1	1	0	31.32	30.04	27.96	29.47	31.69	135	81	50	29	38.96	12.1	1.03	0	1.10973	0.42221	0.925105	1.13158	69919.4	0.460521	0.641139	69919.4	3.97251	1.44655	2.36013	-0.340512	0.23753	4.31302	0.622114	0.207735	2.57546	1.2126	33414	53.535	33362.6	41.6136	0.716308	30.1352	0.954936	0.209716
M529945	1	54	1	9.5	1	0	1	0	1	0	30	32.67	27.97	29.48	31.68	17	17	21	17.8	43.31	11.2	0.94	0	3.24149	0.616506	0.970765	2.73864	4.90673e+06	1.33744	1.79835	4.90673e+06	10.6073	3.82582	6.33203	-0.715339	0.111379	11.3227	4.67994	0.614305	2.60762	3.15547	335230	117.75	335107	96.283	0.670513	66.6561	0.787502	0.103836
M532941	1	72	1	8	1	0	1	1	0	1	30.37	32.43	27.98	29.49	31.67	2327	28	18	12	32.48	13.7	1.2	0	1.1615	0.194208	0.998511	2.10704	281910	0.477463	0.672587	281910	4.9635	2.29135	3.19146	-0.377022	0.00881492	5.34052	0.693959	1.08503	2.87504	2.13456	53694	85.6096	53624.3	75.6881	0.58858	20.28	0.707622	0.217884
M401174	1	68	1	1.5	1	0	1	0	1	1	32.73	29.35	27.97	29.5	31.7	280	14	15	17	32.92	12.9	1.13	0	1.36657	0.361558	0.999195	1.66296	261696	0.551738	0.729246	261696	4.46252	1.9754	3.01625	-0.191673	0.00512139	4.6542	0.754375	0.720529	2.28737	1.77421	67064	70.8872	66997.5	60.2507	0.702522	34.0604	0.818815	0.169488
M538568	1	51	1	3.5	0	0	1	1	0	0	31.59	30.24	27.97	29.51	31.66	10737	19	23	20.2	34.89	12.5	1.07	0	3.34166	0.523699	0.950259	3.15083	857539	1.36646	1.8506	857539	11.8851	4.10942	6.60978	-0.798797	0.171411	12.6839	5.03017	0.748718	2.70213	3.44342	50780	63.4114	50721.5	46.5465	0.742357	38.7633	0.90856	0.175984
M539161	1	46	1	3.2	1	0	1	1	0	0	31.6	29.45	27.97	29.52	31.65	11850	21	36	19.6	43.49	11.1	0.93	0	0.564236	-0.290881	0.972404	1.06594	31727.8	0.231643	0.331238	31727.8	2.37822	1.1279	1.56842	-0.307715	0.106234	2.68593	0.172195	0.527024	3.03374	1.04879	24940	55.4346	24889.8	43.9055	0.698659	29.4915	0.697167	0.237071
M539577	1	56	1	2.5	1	0	1	0	1	1	31.91	28.76	27.98	29.54	31.56	1634	49	38	21.9	39.94	13.8	1.21	0	0.914343	0.277603	0.944631	1.01849	72911.5	0.377859	0.513889	72911.5	3.23033	1.25176	1.97015	-0.488887	0.186795	3.71922	0.38802	0.341394	2.51706	1.08577	46532	84.788	46458	75.6684	0.610451	26.6392	0.49696	0.220367
M540697	1	55	1	3	1	0	1	0	1	1	31.61	29.43	27.99	29.53	31.55	2997	49	45	17.6	42.53	12.8	1.1	0	0.567776	0.0991126	0.98989	1.7774	87554.8	0.245274	0.410611	87554.8	5.05265	1.87902	2.43861	-0.250534	0.0460327	5.30318	0.334829	1.11901	5.54856	1.78771	24798	56.5951	24746.3	50.9452	0.672014	23.565	0.623944	0.246946
M542043	1	48	1	6	1	0	1	1	1	1	30.1	29.56	28.01	29.55	31.54	50	55	49	12.5	38.19	15	1.33	0	0.761289	0.735947	0.981353	1.22397	242777	0.320725	0.482412	242777	4.79223	1.41146	2.00731	-0.309208	0.0768708	5.10144	0.402119	0.468064	4.63989	1.26099	121863	87.4757	121786	70.0622	0.717138	44.673	0.811956	0.136045
M542930	0	49	1	5	1	0	1	0	1	1	30.95	29.47	28.05	29.54	31.51	73	45	65	13.2	38.88	12.5	1.07	0	1.93896	-0.00350679	0.993891	2.32984	693328	0.779314	0.991873	693328	5.53709	2.58451	3.8728	-0.20921	0.0299967	5.7463	1.33155	0.770828	1.94754	2.31261	103796	98.4175	103705	77.248	0.627252	45.309	0.59704	0.1641
M545070	1	57	1	2.2	1	0	1	1	0	0	32.13	28.73	28.08	29.56	31.49	20159	40	89	28.3	35.03	12.2	1.04	0	1.43112	0.416299	0.997608	1.55304	24674.5	0.588722	0.788455	24674.5	4.34216	1.92178	3.02231	-0.0523986	0.0133485	4.39456	0.89583	0.51213	2.38421	1.67254	6681	32.8024	6649.96	25.0932	0.743547	19.9145	0.842271	0.345862
M552599	1	43	1	5.5	1	1	1	1	1	1	30.89	30.63	28.13	29.57	31.48	1532	16	18	12.1	42.65	11.8	1	0	2.6893	0.573394	0.962044	1.9275	187788	1.07783	1.41149	187788	7.66636	2.96638	4.92314	-0.268173	0.137789	7.93453	2.73799	0.563218	2.24996	2.46199	21341	75.1598	21079	65.6465	0.164344	16.1642	0.617228	1.06524
M559222	1	58	1	8	1	0	1	0	1	1	30.26	32.18	28.18	29.6	31.48	738	15	20	9.4	37.36	12.5	1.07	0	1.51512	0.219318	0.962771	1.78099	741713	0.619472	0.836743	741713	5.98681	2.04478	3.0614	-0.392702	0.135643	6.37952	1.02279	0.428674	2.57238	1.77717	177396	102.83	177286	80.0879	0.61968	57.926	0.822933	0.138918
M559734	1	62	1	2.2	1	0	1	1	0	0	32.1	28.53	28.2	29.62	31.46	34	35	34	15.7	47.14	12.5	1	0	1.22353	0.379561	1	1.41516	22452	0.498226	0.667037	22452	3.76037	1.69076	2.60442	0.057484	0	3.70289	0.642023	0.469933	2.39237	1.48884	7854	34.7275	7823.67	30.0193	0.763015	16.0614	0.811223	0.319262
M561931	0	73	1	1.8	0	0	1	1	0	0	32.43	28.42	28.19	29.69	31.43	260	12	19	41	38.55	12.7	1.09	0	2.99736	0.344616	1	3.6015	133845	1.19229	1.4992	133845	7.97242	4.24117	6.40234	0.919401	0	7.05302	2.99902	1.81561	1.94444	3.87149	7441	32.8634	7409.62	25.0542	0.750594	20.0034	0.892969	0.330481
M515657	0	61	1	3.5	0	0	1	0	1	1	31.64	28.69	28.2	29.7	31.41	3422	24	30	28	43.85	12.5	1.07	0	0.487552	-0.201599	1	1.24575	676.31	0.21115	0.309054	4734.17	1.99386	1.27047	1.76351	0.256395	0	1.73746	0.152819	0.660916	2.6154	1.20884	2933	26.4386	2794.17	23.9225	0.721123	0	0.94589	0.476128
M563494	1	58	1	5	1	1	1	1	1	1	30.06	29.79	28.23	29.72	31.39	1223	10	15	15.3	40.33	11.8	1	0	0.352956	0.228337	0.666988	0.202482	9342.42	0.145721	0.203502	9342.42	0.962825	0.32994	0.561086	-0.407502	0.743478	1.37033	0.0629913	-0.101792	2.59127	0.214171	85820	68.6659	85749.2	57.6995	0.732375	43.6083	0.850635	0.149741
M563623	1	54	1	5	1	1	1	0	1	0	30.96	30.18	28.25	29.73	31.37	397	64	36	10.6	32.38	12.1	1.03	0	0.344668	-0.139078	0.544465	0.105139	2372.44	0.138553	0.180042	2372.44	0.636046	0.231705	0.363688	-0.418238	0.934864	1.05428	0.0450447	-0.202328	2.09838	0.0929651	44190	85.9011	44117	69.1038	0.587277	28.6026	0.653472	0.233044
M552908	1	62	1	4	1	0	1	0	1	1	31.04	30.63	28.28	29.74	31.35	128	65	45	10.9	43.46	11.8	1	0	0.656235	0.296454	0.991539	0.936669	47188.1	0.269762	0.372444	47188.1	2.41486	1.07651	1.59732	-0.206805	0.0395905	2.62166	0.207062	0.412871	2.62396	0.975607	40719	59.716	40659.3	43.6819	0.708243	33.7467	0.967928	0.198571
M566784	1	66	1	6	0	1	1	0	1	0	30.04	31.29	28.29	29.75	31.33	439	12	19	10.2	38.47	13.5	1.18	0	0.519881	0.134641	0.976009	0.710379	34565.3	0.214126	0.294685	34565.3	1.75045	0.809201	1.21802	-0.229276	0.0946875	1.97973	0.128762	0.261409	2.46725	0.725289	52787	68.2495	52718	54.9804	0.634516	31.4341	0.880363	0.203262
M568082	1	58	1	3.5	1	0	1	1	1	0	31.69	29.13	28.32	29.76	31.3	45	34	36	14.2	44.75	10.4	0.86	0	2.0426	0.27397	0.688563	0.936679	71095.8	0.791621	0.940937	71095.8	3.4277	1.53869	2.61309	-0.447454	0.707595	3.87515	1.10665	-0.141259	1.64375	1.12291	30029	52.7352	29978.7	44.0129	0.737712	29.153	0.778106	0.211021
M571116	1	46	1	6	1	0	1	0	1	1	30.8	31.64	28.38	29.79	31.21	1351	15	28	14	40.68	13	1.12	0	1.07554	0.536321	0.920453	0.828388	276633	0.449204	0.601781	276633	3.0163	1.22648	2.12781	-0.457722	0.249107	3.47402	0.517244	0.175582	2.33656	0.993484	183900	103.179	183770	89.4115	0.658352	48.5852	0.732608	0.129202
M571227	1	54	1	4	1	0	0	1	0	1	31.03	29.43	28.43	29.8	31.13	30386	255	256	45.2	44.04	9.8	0.8	0	0.87102	-0.0401224	0.825106	0.764945	13475.3	0.351588	0.451865	13475.3	1.9377	0.905849	1.44709	-0.407939	0.458838	2.34564	0.279638	0.00696128	1.979	0.735475	16422	46.4543	16379.1	38.0263	0.710329	22.1127	0.764876	0.268078
M571910	1	55	1	8.3	1	0	1	0	1	1	30.18	31.89	28.46	29.81	31.12	34	26	23	9.1	36.95	13	1.12	0	1.76757	0.403337	0.987308	2.55037	1.87656e+06	0.734577	1.04529	1.87656e+06	7.57437	2.93426	4.40591	-0.613254	0.0557479	8.18762	1.71568	0.958914	2.93462	2.62568	217954	99.8899	217843	80.3363	0.652092	57.66	0.843502	0.123252
M576057	1	61	1	1.5	1	1	1	0	1	0	32.73	27.19	28.52	29.78	31.11	292	31	32	15.9	38.26	14.6	1.29	0	0.495416	0.671261	0.623177	0.168564	552.208	0.2094	0.28462	552.208	1.17498	0.428605	0.781636	-0.290111	0.814165	1.46509	0.116656	-0.12931	2.53583	0.258932	3006	31.209	2981.08	26.8622	0.677984	12.1791	0.583394	0.49561
M576697	1	60	1	7	1	0	1	1	0	1	30.72	31.02	28.57	29.79	31.1	39	39	55	15.5	36.62	16.4	1.48	0	1.67234	2.02415	0.985147	2.3132	1.38905e+06	0.70098	1.06782	1.38905e+06	20.1244	2.90099	4.22048	-1.24991	0.0635975	21.3743	2.16666	0.908713	15.7438	2.49982	165053	93.3059	164960	70.4864	0.70038	57.9591	0.853316	0.1259
M578728	1	46	1	6	1	0	1	0	1	1	30.83	31.24	28.58	29.79	31.09	76	43	32	10.7	35.79	13.3	1.15	0	0.77709	0.574158	0.82014	0.54095	88449.7	0.318991	0.437362	88449.7	2.53762	0.823511	1.38304	-0.50276	0.468718	3.04038	0.283534	0.000136887	2.80554	0.628201	130424	93.6696	130332	71.3997	0.670915	50.3646	0.748689	0.142167
M578406	1	67	1	4	1	0	1	1	0	1	30.93	29.21	28.59	29.75	31.09	985	43	27	29.7	44.02	12.9	1.11	0	3.31253	0.144116	1	4.85721	1.89551e+06	1.35293	1.82885	1.89551e+06	12.0886	5.20424	7.55089	0.0311629	0	12.0574	4.91298	1.66771	2.42128	4.70862	69986	71.1337	69917.4	56.9365	0.712242	40.8393	0.788702	0.164814
M579964	1	68	1	10.3	0	0	1	1	0	1	29.96	33.51	28.6	29.78	31.07	26	38	29	19.2	41.59	12.6	1.08	0	0.505398	0.363983	0.788903	0.369675	127985	0.205087	0.278928	127985	2.06932	0.519324	0.852509	-0.492553	0.529167	2.56188	0.114944	-0.0226701	2.70871	0.393386	474550	129.711	474417	102.883	0.694542	78.3479	0.824221	0.0892754
M517922	1	68	1	3.5	1	1	1	0	1	1	31.71	31.05	28.62	29.8	31.08	28	60	41	16.7	40.89	14.2	1.25	0	0.463292	0.136527	0.68469	0.288455	1420.06	0.19241	0.255751	1420.06	1.01964	0.430172	0.732058	-0.298173	0.714093	1.31781	0.0941255	-0.116242	2.15333	0.301533	7674	36.1525	7641.17	28.4684	0.703807	17.7762	0.829784	0.348854
M580796	1	65	1	14	1	0	1	0	1	1	29.92	33.73	28.62	29.81	31.06	269	46	39	22.7	34.53	14.2	1.25	0	0.913159	-0.0168128	0.930744	1.44748	1.30256e+06	0.395517	0.580543	1.30256e+06	4.5903	1.58787	2.30095	-0.506116	0.223254	5.09642	0.549048	0.314699	2.97734	1.40438	516616	149.007	516474	133.78	0.65918	70.8537	0.584599	0.0914388
M581847	1	58	1	3	1	0	1	0	1	1	31.73	29.27	28.63	29.82	31.04	67	65	40	13.3	31.14	11.9	1.01	0	0.268428	1.00426	0.991802	0.384625	7841.31	0.114477	0.175952	7841.31	1.40068	0.475087	0.717618	-0.0965159	0.0385447	1.4972	0.0536405	0.153757	4.3142	0.41481	34741	56.1249	34684.3	43.0105	0.666342	33.3957	0.857619	0.22254
M581524	1	76	1	2.8	0	0	1	1	0	0	31.77	29.13	28.64	29.82	31.02	34	36	33	14.4	46.03	13.7	1.12	0	0.533136	0.116501	0.581362	0.238207	4539.44	0.215259	0.270994	4539.44	0.991599	0.391962	0.6755	-0.41287	0.879208	1.40447	0.0978896	-0.166676	1.89854	0.236103	29547	49.2443	29496.2	38.8841	0.725324	29.812	0.950938	0.215789
M583404	1	63	1	2.5	0	0	1	1	0	1	32.07	28.64	28.65	29.86	31.01	202	24	20	9.7	39.21	13.4	1.16	0	0.835613	1.59441	0.921137	1.08462	9000.12	0.384077	0.694393	9000.12	4.76099	1.58137	2.83023	-0.299694	0.247416	5.06068	1.07075	0.178761	5.31941	1.19582	3599	37.2156	3487.08	31.1238	0.174996	11.1285	0.89078	1.82236
M584189	1	74	1	9	1	0	1	0	0	1	30.06	31.28	28.66	29.88	31	36	160	68	64.1	33.25	15.3	1.37	0	2.14117	-0.014525	0.987873	2.92581	3.11613e+06	0.865227	1.15507	3.11613e+06	8.02974	3.16397	4.58141	-0.337224	0.0536556	8.36697	1.93023	0.906763	2.34986	2.84261	311280	106.273	311169	86.7437	0.712169	64.9681	0.907523	0.100208
M584535	1	68	1	8.7	0	0	1	1	0	1	30.56	32.29	28.67	29.89	30.99	20684	16	20	24.3	39.07	12.9	1.11	0	0.553557	0.178606	0.898659	0.65327	29995.7	0.232472	0.32253	29995.7	4.24334	0.768653	1.18123	-0.327492	0.301234	4.57083	0.157445	0.124001	3.4994	0.658318	50769	93.1075	50040.8	77.8382	0.0637673	27.0949	0.875709	2.058
M585496	1	43	1	6.5	1	0	1	0	1	1	30.88	32.79	28.68	29.89	30.98	64	17	21	8.7	38.36	13.5	1.18	0	0.344986	0.588585	0.687934	0.220429	7116.82	0.14419	0.209754	7116.82	1.51937	0.356619	0.576359	-0.402294	0.708653	1.92167	0.071754	-0.098998	3.7173	0.235421	55960	98.3921	55887.8	89.7261	0.576231	19.7479	0.60138	0.219507
M584199	0	62	1	4.5	0	0	1	1	0	1	31.04	32.56	28.69	29.8	30.97	28	23	21	8.8	41.6	12.4	1.06	0	0.437803	0.100422	0.642322	0.26122	9103.79	0.178241	0.239123	9103.79	1.88536	0.37754	0.603652	-0.435842	0.783616	2.3212	0.0841561	-0.16039	2.96455	0.24162	63870	68.3593	63806.2	54.9384	0.724074	37.7888	0.80336	0.16714
M397139	1	65	1	5.3	0	0	1	1	0	1	30.9	31.34	28.72	29.88	30.9	1944	40	36	14.9	43.64	13	1.12	0	0.368684	0.188233	0.718927	0.329813	12158.7	0.156218	0.222479	12158.7	2.0812	0.412783	0.623101	-0.37952	0.65575	2.46072	0.0792802	-0.100379	3.78865	0.301843	71358	66.6708	71290.9	56.625	0.713239	37.2994	0.879054	0.16352
M585927	1	46	1	12	0	0	0	1	0	1	29.94	34.09	28.74	29.89	30.96	987	31	30	18.5	37.22	13.4	1.16	0	0.331952	-0.270588	0.914034	0.516423	223849	0.139321	0.205796	223849	1.79625	0.558123	0.797899	-0.390073	0.264804	2.18632	0.0689788	0.131337	3.18599	0.492466	718613	139.732	718464	107.412	0.711364	90.1861	0.984041	0.0759027
M588016	1	69	1	4	0	0	0	1	0	0	31.06	31.26	28.79	29.92	30.95	47	25	26	15.2	35.77	12.3	1.09	0	0.50171	0.319632	0.700839	0.27842	14360	0.2087	0.280486	14360	1.32452	0.464156	0.813531	-0.42988	0.686833	1.7544	0.113447	-0.103937	2.31502	0.319365	66654	67.3498	66586.9	53.7209	0.728583	41.2926	0.820175	0.16376
M441447	1	60	1	3	1	0	1	0	1	0	31.74	30.23	28.81	29.93	30.94	54	20	25	9.7	44.91	13	1.12	0	0.671293	0.462928	0.989367	0.956393	10570.3	0.278489	0.393688	10570.3	2.3748	1.13316	1.76438	-0.135533	0.0480324	2.51033	0.23845	0.481699	2.67446	1.02255	8232	35.3553	8202.21	27.6862	0.78455	18.1158	0.895912	0.305647
M597810	1	55	1	3	0	0	1	1	0	0	31.75	28.57	28.82	29.92	30.92	179	67	36	23.4	29.76	13.9	1.22	0	0.503737	0.498253	0.763865	0.441693	2612.79	0.213942	0.311928	2612.79	1.65263	0.607915	1.02442	-0.254533	0.57573	1.90716	0.158027	-0.0583261	2.93088	0.459927	7070	38.092	7038.17	35.7777	0.664907	17.2113	0.611326	0.379521
M598636	1	68	1	4	1	0	1	1	1	1	31.08	29.29	28.84	29.95	30.9	320	28	34	13.4	38.46	12.8	1.1	0	0.374998	0.775859	0.850159	0.357465	120614	0.157312	0.235985	120614	4.15671	0.495758	0.79642	-0.456309	0.407705	4.61302	0.0949916	0.0343146	6.35307	0.38831	490750	119.386	490626	99.4728	0.731588	79.9258	0.882239	0.0838109
M599769	1	62	1	8	1	0	1	0	0	1	30.46	33.09	28.82	29.96	30.91	34	29	28	17.5	47.92	10.8	0.84	0	0.368375	0.960975	0.700201	0.21857	6213.98	0.156731	0.236296	6213.98	2.19218	0.404799	0.668611	-0.359634	0.687919	2.55182	0.0959895	-0.0988137	4.93812	0.260524	37922	93.8723	37342.3	78.0853	0.0701813	21.1067	0.849024	2.06156
M469378	1	40	1	4.3	1	0	1	1	0	1	31.1	30.19	28.88	29.98	30.7	1223	173	149	168	39.74	14.6	1.25	0	0.528638	-0.197452	0.986174	1.00715	48560	0.223287	0.317219	48560	2.3258	1.04934	1.45763	-0.294737	0.0598956	2.62054	0.156599	0.416581	2.84749	0.971859	44101	56.921	44044.3	44.3247	0.739468	37.8828	0.882258	0.185183
M448439	1	57	1	5	1	0	1	0	0	1	30.92	29.13	28.94	30.32	30.6	731	19	20	18.2	39.15	12.3	1.05	0	1.14326	1.76339	0.958399	0.955244	982001	0.504184	0.838862	982001	7.4367	1.72176	2.86851	-0.551608	0.148415	7.98831	1.32559	0.248426	6.52462	1.28018	331258	122.54	331144	104.559	0.693489	59.9788	0.742924	0.100795
M500771	1	55	1	3.2	1	0	1	0	1	1	31.76	28.53	29.06	30.37	30.49	1285	136	89	16.7	38.9	13.4	1.16	0	1.78414	0.0504659	0.995208	2.20511	111737	0.71798	0.927835	111737	4.84592	2.46966	3.68172	-0.180574	0.0243601	5.02649	1.18369	0.78085	2.03246	2.2171	18320	48.2701	18278	40.3498	0.70849	17.9855	0.936219	0.259124
M506337	1	60	1	1.7	0	0	1	1	0	0	32.53	27.59	29.07	30.38	30.47	461	27	24	18.2	40.7	11.8	1	0	0.730664	0.0951028	1	2.08789	25684.4	0.299662	0.405153	25684.4	3.31821	2.12312	2.71207	0.718237	0	2.59998	0.238023	1.45283	2.44628	2.0663	5698	30.692	5670.62	24.5781	0.778837	15.8541	0.898414	0.348199
M513843	1	73	1	2.5	0	0	1	1	0	0	31.87	28.29	29.14	30.42	30.43	376	43	34	22.7	44.64	12.3	1.05	0	2.35214	0.593129	1	2.72866	248313	0.964146	1.28572	248313	8.29938	3.39466	5.20427	0.225301	0	8.07408	2.35711	1.24801	2.60679	3.02764	21548	49.8498	21501	41.9098	0.697631	25.0016	0.732687	0.24929
M514163	0	74	1	2.5	0	1	1	1	0	1	32.22	27.63	29.15	30.43	30.42	25684	29	50	16	40.59	11.9	1.01	0	0.620218	0.0558721	0.965983	0.97159	20735.3	0.257401	0.366538	20735.3	2.61083	1.04762	1.48403	-0.442031	0.126046	3.05286	0.210624	0.328357	3.07081	0.941748	18893	48.2701	18851	40.6399	0.742052	23.476	0.728818	0.244872
M523461	1	70	1	4.5	1	0	0	0	1	0	31.04	29.93	29.19	30.45	30.35	1064	55	26	10.8	34.89	12.1	1.03	0	0.931526	-0.502545	0.975932	1.83578	115735	0.393667	0.563695	115735	3.44875	1.87512	2.56152	-0.418051	0.0949374	3.8668	0.496624	0.707013	2.82492	1.73766	32916	75.8024	32850.3	65.0302	0.600805	29.0154	0.518048	0.251326
M517358	1	61	1	2.3	1	1	1	0	1	1	31.77	28.45	29.78	30.75	30.1	65	20	21	20.3	38.28	12.3	1.05	0	1.9086	0.622159	0.991063	1.87954	482759	0.782776	1.03609	482759	11.5682	2.46715	3.90026	-0.524888	0.0414701	12.093	1.52963	0.693095	3.24338	2.13476	79312	96.0104	79226.8	71.8919	0.630032	37.6777	0.64934	0.178716
M539798	1	60	1	8	0	0	1	1	0	0	32.15	32.86	29.89	30.76	30.02	53	35	27	12.6	44.45	11	0.92	0	0.484577	-0.150905	0.992481	0.701276	3501.89	0.197891	0.259057	3501.89	1.33994	0.742032	1.06859	-0.0818687	0.0358106	1.42181	0.0936596	0.249957	2.11854	0.675982	6360	31.0161	6332.79	23.698	0.792632	19.6774	0.85911	0.329772
M548271	1	61	1	4.5	0	0	1	1	0	0	31.76	30.47	30.04	31.25	29.86	1128	14	25	17.5	38.44	12.5	1.07	0	1.68094	0.352719	1	2.61906	182170	0.685498	0.930909	182170	6.49325	2.98347	4.34559	0.0342256	0	6.45902	1.2669	1.38734	2.53317	2.763	20466	50.4678	20417.3	41.062	0.686447	24.15	0.759346	0.257757
M550820	1	50	1	3.9	1	0	1	1	0	0	31.08	29.08	30.08	31.34	29.71	3848	259	171	24.1	41.2	13.6	1.19	0	0.370862	-0.446074	0.978164	0.6951	40138.6	0.151951	0.211163	40138.6	1.39646	0.724164	0.995483	-0.284067	0.0876113	1.68053	0.0677862	0.33663	2.94082	0.675742	76540	71.3723	76471.4	56.3096	0.711194	36.4444	0.967127	0.1602
M551775	1	58	1	3.5	0	0	1	1	0	0	31.25	28.29	30.1	31.37	29.61	538	19	26	25.8	45.24	12.5	1.07	0	0.365762	0.27799	0.936327	0.475369	6759.69	0.157888	0.23025	6759.69	1.32741	0.584662	0.941881	-0.232329	0.208832	1.55973	0.0851754	0.13446	2.67561	0.506611	19775	44.3847	19733	33.4616	0.746438	29.0171	0.894748	0.23975
M553003	1	49	1	3	0	0	1	0	0	0	31.73	29.13	30.12	31.42	29.56	26	23	23	11.1	39.86	11.9	1.01	0	2.17973	0.0919971	1	3.50625	194386	0.875709	1.13071	194386	7.08119	3.74878	5.2742	0.369218	0	6.71198	1.77174	1.71352	2.07848	3.50451	13832	40.9145	13793.7	31.825	0.739751	21.6457	0.937427	0.272587
M554783	1	56	1	0.9	1	0	0	0	0	0	33.18	27.19	30.15	31.56	29.49	24530	97	82	167.5	32.71	11.2	0.94	0	0.409593	-0.111229	0.961775	0.622895	2153.79	0.169183	0.23486	2153.79	1.39253	0.698689	1.01842	-0.26597	0.13858	1.6585	0.0834117	0.278542	2.69973	0.636204	4412	29.9833	4387.17	24.0108	0.754125	14.9797	0.777831	0.391723
M554838	1	77	1	6	0	0	1	1	0	0	30.52	30.24	30.18	31.59	29.47	1338	33	24	14.5	40.12	12.4	1.06	0	0.810023	0.0456377	0.996094	1.45084	198251	0.336266	0.470758	198251	3.68338	1.59758	2.25199	-0.210194	0.0204266	3.89357	0.338198	0.714619	2.69617	1.48798	77676	73.171	77608.4	60.2091	0.72311	31.7631	0.976863	0.156787
M341523	1	65	1	8	1	0	1	0	1	0	30.48	32.13	30.14	31.61	29.39	14682	24	22	16.1	38.75	13.9	1.22	0	0.349662	0.458992	1	0.528912	3879.02	0.14318	0.192556	3879.02	1.20547	0.599863	0.888047	0.000364629	0	1.2051	0.0540663	0.275341	2.46502	0.552964	10780	40.1373	10744.2	33.8059	0.716925	20.3424	0.748154	0.305693
M555555	1	63	1	3	1	0	1	1	0	1	31.87	29.47	30.22	31.62	29.37	71	9	18	16.5	29.81	14.8	1.31	0	0.166911	3.39832	0.50279	0.0109016	1626.5	0.0702693	0.133063	1626.5	1.94331	0.229533	0.213382	-0.380008	0.995972	2.32332	0.0501529	-0.127923	19.887	0.050323	30872	51.1762	30822.9	42.4227	0.740704	26.3372	0.956608	0.208232
M557497	1	64	1	3.4	1	0	1	1	0	1	31.97	29.03	30.25	31.63	29.31	711	34	37	5	18.06	11.6	0.98	0	0.40732	-0.505549	0.953719	0.592686	9734.51	0.166636	0.219553	9734.51	1.08082	0.606624	0.852815	-0.270282	0.161752	1.3511	0.0680679	0.164261	2.37861	0.547654	26453	53.0471	26406.8	43.7844	0.727387	23.3016	0.882778	0.223262
M559379	1	68	1	3.2	1	1	1	0	1	0	31.95	28.45	30.26	31.65	29.26	41724	22	42	45.2	35.21	14.4	1.27	0	1.43744	0.37607	0.999165	2.1573	58038.7	0.599755	0.830043	58038.7	4.9446	2.46136	3.71158	-0.115319	0.00528944	5.05992	1.02664	0.984357	2.53436	2.24314	9580	39.8372	9545.83	33.6988	0.709152	15.9591	0.836114	0.32147
M568425	1	53	1	4.5	0	0	1	1	0	0	31.1	29.59	30.3	31.7	29.17	3591	21	25	12.6	38.09	12.9	1.11	0	0.578748	-0.519015	0.914786	0.911556	8272.54	0.245368	0.343491	8272.54	2.42087	0.931693	1.31082	-0.28784	0.262982	2.70871	0.178186	0.174313	2.70025	0.830582	9530	61.9435	9328.5	54.5023	0.110076	11.6143	0.767509	2.08699
M576640	1	49	1	1	0	0	1	1	0	0	33.07	27.84	30.38	31.83	29.14	100	25	22	24.3	40.15	13.2	1.14	0	0.551163	0.0101633	0.965771	0.723682	6748.8	0.222592	0.298445	6748.8	1.56364	0.83155	1.24799	-0.373043	0.126687	1.93668	0.129777	0.320214	2.55209	0.749466	9760	38	9723.62	31.1434	0.700435	20.7522	0.753867	0.323474
M582743	1	70	1	4.2	1	0	1	0	0	1	31.06	31.47	30.46	31.9	29.09	12692	81	62	19.9	41.68	11.5	0.97	0	0.416239	0.2985	0.993393	0.59437	7436.31	0.168948	0.228707	7436.31	1.91046	0.669407	0.981071	-0.0985216	0.0320733	2.00898	0.077111	0.262601	2.83698	0.609093	16595	44.1135	16556.1	35.807	0.738915	23.3406	0.826493	0.256785
M588149	1	40	1	0.4	1	0	1	1	1	0	33.74	28.03	30.5	31.92	29.04	85	22	27	8.7	43.11	12.7	1.09	0	0.273781	0.200801	0.997651	0.518051	3233.8	0.115009	0.165873	3233.8	1.16024	0.562897	0.797894	-0.0669052	0.0131382	1.22715	0.043338	0.25757	2.87211	0.522986	10206	36.7967	10172.8	31.2228	0.747427	20.5028	0.777825	0.298608
M588769	1	79	1	4	1	0	1	1	1	0	31.16	30.49	30.53	31.97	28.86	273	37	31	20.9	40.58	13.8	1.21	0	0.897502	-0.131889	0.85489	0.937971	6156.42	0.364521	0.472386	6156.42	2.20789	1.02779	1.59681	-0.221348	0.397787	2.42923	0.310075	0.0454158	2.01139	0.863873	5828	44.1475	5652.92	35.8306	0.127854	13.8341	0.944449	2.12331
M590442	1	75	1	1	1	0	1	0	1	0	33.33	28.64	30.65	32.07	28.82	65	51	70	12.2	36.25	10.9	0.91	0	1.33154	0.0163235	1	2.0535	99882.9	0.538853	0.716157	99882.9	5.43344	2.22554	3.14998	0.101786	0	5.33165	0.736045	0.880606	2.28414	2.05353	20166	49.689	20119.2	41.8487	0.691732	23.0062	0.779597	0.257045
M551139	1	52	1	3.4	1	0	1	0	1	1	32.01	30.17	29.65	32.23	28.59	4801	23	22	37.6	39.06	13	1.12	0	0.603147	0.852228	0.958359	0.740118	14173	0.250708	0.369671	14173	3.10341	0.918987	1.39437	-0.344337	0.148528	3.44775	0.230914	0.220263	4.39362	0.783341	16782	44.3283	16735.5	34.2917	0.669689	27.9972	0.877434	0.282313
M576515	1	70	1	1.5	1	1	1	0	1	1	32.93	27.64	30.78	32.45	28.39	2327	29	50	16	40.59	11.9	1.01	0	0.62556	0.603497	0.83108	0.56485	499182	0.266314	0.392807	499182	2.73617	0.803385	1.33846	-0.453864	0.446845	3.19003	0.250546	0.0181108	3.20118	0.628396	773413	171.038	773249	135.202	0.657202	76.681	0.802854	0.08017
M499606	1	79	1	6	1	0	1	0	1	1	26.84	34.83	23.61	25.8	33.74	17073	52	47	18	44.17	12.5	1	1	0.916263	0.924674	0.950369	1.02593	166871	0.379987	0.557947	166871	5.19524	1.33534	2.03469	-0.387256	0.171107	5.58249	0.516097	0.287333	4.63629	1.12563	93583	85.9302	93495	67.7597	0.596116	38.7232	0.870959	0.178741
M445310	1	62	1	6	1	0	0	0	0	1	26.96	34.1	23.67	25.9	33.7	33	43	37	11.4	26.21	11.6	0.91	1	2.28728	-0.225844	0.995437	3.95735	1.36051e+06	0.924842	1.26413	1.36051e+06	8.32095	4.079	5.55188	-0.496134	0.0233571	8.81708	2.34668	1.69195	2.59134	3.78042	81770	71.9792	81700	57.2205	0.736387	44.7654	0.846402	0.151346
M540293	1	64	1	8	1	0	1	0	1	1	27.26	33.13	23.72	26.06	33.66	125	15	23	18.6	44.19	12.1	0.96	1	2.07351	-0.243019	0.993356	3.43493	3.34425e+06	0.848446	1.14866	3.34425e+06	7.00934	3.60447	5.11256	-0.427593	0.0322299	7.43693	1.94218	1.32505	2.32592	3.32416	257404	96.5505	257306	79.9001	0.736661	63.6074	0.894685	0.103213
M543241	1	57	1	16	1	0	1	0	1	1	27.06	33.23	23.86	26.26	33.6	2913	45	35	11.8	43.11	12.3	0.98	1	1.07475	0.662333	0.955426	2.00757	5.43207e+06	0.45994	0.73732	5.43207e+06	14.1486	2.24566	3.12383	-0.708057	0.156925	14.8566	1.01649	0.742741	6.02506	2.00661	1077154	178.275	1.07698e+06	158.747	0.662667	88.843	0.696439	0.0711957
M562572	1	54	1	4.5	1	1	1	0	1	1	27.55	31.29	23.96	26.41	33.15	907	18	20	23.3	45.49	11.8	0.93	1	0.655624	-0.00137717	0.92677	0.746597	41603.5	0.266854	0.354946	41603.5	2.07763	0.844588	1.26975	-0.312413	0.233344	2.39005	0.179164	0.160793	2.30539	0.730866	58323	72.5603	58252	58.7272	0.632918	36.4549	0.811522	0.197106
M584493	0	60	1	16	1	0	1	1	1	1	27.84	34.03	24.1	26.72	33.29	25	10	20	14.9	39.64	11.7	0.99	1	0.683796	1.21007	0.957402	0.895893	1.8605e+06	0.298376	0.482974	1.8605e+06	5.5485	1.22001	1.88609	-0.439848	0.151283	5.98834	0.424646	0.349591	5.24165	1.03139	1249987	171.388	1.2498e+06	144.997	0.705921	91.6336	0.908776	0.0635986
M595116	1	70	1	3.4	0	0	1	1	1	1	27.85	33.26	24.25	26.95	33.5	401	849	430	69.9	37.54	11.7	0.92	1	1.64714	0.804524	1	1.93808	243795	0.676075	0.923894	243795	6.35801	2.46638	3.83454	0.0348398	0	6.32317	1.26126	1.00056	3.02098	2.19585	40078	59.1439	40019.8	46.155	0.718197	34.136	0.803365	0.196856
M444012	0	65	1	11	1	0	1	0	1	1	27.95	34.34	24.29	27.25	33.35	1412	112	76	19.3	36.03	13.6	1.11	1	2.53052	0.0584961	0.974497	3.67655	9.25031e+06	1.05389	1.47488	9.25031e+06	10.1457	3.98396	5.8258	-1.04152	0.0995723	11.1872	3.3452	0.941936	2.63077	3.53931	582810	133.42	582662	104	0.664021	80.6132	0.982654	0.0871961
M386644	0	46	1	8.5	1	0	1	0	1	1	28.73	33.45	24.32	27.45	33.29	46	29	32	9.6	42.98	12.8	1.03	1	2.49005	-0.257951	0.989326	4.32576	3.00466e+06	1.04332	1.46376	3.00466e+06	9.19967	4.50605	6.33482	-0.481742	0.0481876	9.68142	3.26982	1.44776	2.52476	4.12731	147980	88.651	147897	70.4544	0.733278	51.4686	0.847983	0.124708
M340489	1	56	1	1.5	0	0	1	1	1	1	29.74	32.27	24.36	27.55	33.26	58	77	50	29	39.52	13.3	1.08	1	1.15332	0.302053	0.92678	0.861811	25607.7	0.460483	0.577579	25607.7	2.54465	1.13316	1.8639	-0.173412	0.233318	2.71806	0.445429	0.0807781	1.97012	0.915759	19943	46.3681	19902.1	36.5309	0.771171	26.4972	0.820655	0.231402
M458668	1	64	1	11.5	1	1	1	0	1	1	28.55	33.58	24.56	27.67	33.2	1198	47	39	20.4	40.47	12	0.95	1	1.90669	0.357685	0.969853	2.2166	1.37225e+06	0.776966	1.05338	1.37225e+06	6.74337	2.68308	4.1114	-0.506983	0.114215	7.25035	1.62074	0.829703	2.55649	2.36181	190620	120.983	190497	106.856	0.590795	44.072	0.63385	0.14226
M463097	0	53	1	4.5	1	0	1	1	1	1	29.11	32.27	25.02	27.79	33.21	28	30	19	7.7	35.57	12.3	0.98	1	2.75501	0.385143	0.933923	2.31485	656648	1.11361	1.45993	656648	7.57735	3.06638	4.99613	-0.732367	0.215078	8.30972	2.98859	0.385106	2.25432	2.53261	69836	69.4622	69760.8	51.4872	0.652132	41.6106	0.968662	0.180141
M469382	1	56	1	4.5	1	0	1	0	1	1	29.13	31.18	25.11	27.85	33.15	27	26	28	10.7	38.43	11.3	1	1	1.50828	0.556383	0.961741	1.76579	408841	0.629444	0.881918	408841	6.45004	2.18485	3.3751	-0.406015	0.138682	6.85605	1.18964	0.605735	3.10664	1.89312	85647	77.201	85577	58.1156	0.726667	41.7065	0.9079	0.151018
M471328	1	55	1	8	1	0	1	0	1	1	28.75	33.59	25.39	27.95	33.13	4986	28	33	21.7	39.64	13.4	1.09	1	1.45232	-0.229228	0.989002	2.71399	2.9417e+06	0.603414	0.8544	2.9417e+06	6.69374	2.87575	3.97585	-0.745377	0.0494211	7.43912	1.12737	1.20392	2.77434	2.67256	355710	113.539	355597	94.5911	0.731578	64.6228	0.887174	0.0933048
M377246	1	69	1	11.5	0	1	0	0	0	0	28.55	34.08	25.63	27.99	33.1	16072	100	86	14.8	43.78	12.6	1.01	1	0.604391	0.924032	1	0.586898	144.481	0.26704	0.368564	1444.81	1.91525	0.886128	1.51754	0.210654	0	1.7046	0.198972	0.32727	2.77694	0.76567	1840	20.6155	1709.17	18.0335	0.795503	0	0.736886	0.508449
M485023	1	46	1	3.5	1	0	1	0	1	1	29.43	32.45	25.73	28.02	33.05	17	15	27	15.3	49.01	11.7	0.92	1	1.83796	0.90716	0.938384	1.39959	121410	0.758429	1.05903	121410	6.32992	2.12693	3.56134	-0.376164	0.203441	6.70609	1.71574	0.263337	3.3134	1.67573	26838	50.309	26791.2	43.6582	0.713588	24.0534	0.893484	0.226485
M485715	0	71	1	6.5	1	0	1	0	1	1	28.85	32.59	26.21	28.05	33.06	70	42	27	11.2	42.26	12.3	1.09	1	0.411304	0.856595	0.852784	0.222084	788.264	0.178635	0.245929	788.264	1.09649	0.436509	0.808443	-0.127395	0.402213	1.22389	0.0882973	0.0147006	2.69248	0.319754	4137	27.8927	4112.75	23.9063	0.769637	15.4283	0.720796	0.392182
M491673	1	76	1	3	1	1	1	0	1	1	29.49	32.45	26.51	28.06	33.02	145	25	43	17.7	30.96	12.8	1.03	1	1.23684	0.201057	0.991083	1.23098	77987.7	0.490723	0.623534	77987.7	3.27226	1.4683	2.25131	-0.145175	0.0413902	3.41744	0.524456	0.344822	2.04046	1.27728	36174	59.975	36121.2	47.3588	0.73397	31.58	0.758544	0.199321
M495534	1	43	1	12	1	0	1	0	1	1	28.46	33.47	26.65	28.12	32.91	66	27	37	19.1	43.17	11.2	0.88	1	1.66001	0.151299	0.990574	2.78906	4.47058e+06	0.706948	1.00395	4.47058e+06	7.90875	3.06802	4.41487	-0.770257	0.0433824	8.67901	1.56683	1.11689	2.88319	2.80105	474950	138.788	474817	116.422	0.675283	69.9414	0.729309	0.0917958
M499294	0	58	1	6.5	1	0	1	0	1	1	28.83	32.69	26.77	28.14	33.29	212	73	68	24	39.31	13.5	1.1	1	1.55745	0.121602	0.974693	2.1947	861851	0.644087	0.901128	861851	7.10265	2.4202	3.54103	-0.320379	0.0989416	7.42303	1.2445	0.587496	2.74451	2.14775	147140	104.871	147051	77.1391	0.698083	48.4948	0.789177	0.131246
M516638	1	56	1	4.5	1	0	1	0	1	1	29.19	32.43	26.8	28.15	32.91	39	58	56	18.8	40.3	12.3	0.98	1	2.7925	0.0636375	0.934768	2.67106	1.17176e+06	1.11983	1.42188	1.17176e+06	7.36423	3.20109	4.95501	-0.633581	0.212889	7.99781	2.70735	0.615265	1.94242	2.74583	114352	91.5096	114261	77.7005	0.667642	42.3904	0.68886	0.149271
M520326	0	66	1	2.5	1	0	1	0	1	1	29.64	32.27	26.82	28.2	32.94	285	55	53	17.8	39.1	11.4	0.9	1	1.11616	0.307767	0.996936	2.33937	280996	0.461704	0.635493	280996	4.58996	2.55573	3.5753	-0.283408	0.0165536	4.87337	0.606638	1.53045	2.7074	2.43416	43020	65.7723	42960	50.6612	0.700179	34.7986	0.729416	0.197206
M419302	1	75	1	12.5	1	0	0	1	1	1	28.67	32.45	26.86	28.23	32.89	728	16	19	21.9	44.58	11.1	0.87	1	1.22253	-0.713152	0.986442	2.95535	6.55213e+06	0.528116	0.790512	6.55213e+06	6.01849	2.95749	3.91213	-0.587404	0.0589226	6.60589	1.0237	1.27095	3.24473	2.77904	749091	149.543	748940	126.76	0.704207	91.0101	0.744137	0.0756197
M528770	1	70	1	5.5	1	0	1	0	1	1	28.94	32.34	26.9	28.25	32.87	59	40	57	29.7	25.52	19.6	1.72	1	6.04549	0.558345	0.995424	5.86551	8.30348e+06	2.44327	3.17967	8.30348e+06	28.1554	7.22181	10.948	-0.463379	0.024885	28.6188	14.3818	1.3907	3.30412	6.14595	159209	91.2634	159118	71.1245	0.710081	55.483	0.824305	0.125681
M529767	0	62	1	6	1	0	1	1	1	1	28.91	32.35	26.97	28.26	32.85	89	36	32	16.8	40.66	10.8	0.84	1	0.694109	0.0993918	0.972811	1.26567	252110	0.296416	0.443365	252110	3.36197	1.3868	2.00252	-0.60747	0.104949	3.96944	0.326835	0.520944	3.18559	1.26348	131088	79.5047	131003	63.8784	0.698712	50.691	0.925874	0.136278
M532164	1	62	1	3.5	1	0	1	0	1	1	29.53	32.28	27.99	28.27	32.82	29936	19	39	20.4	37.09	13.1	1.06	1	0.866616	0.142186	0.942901	0.998195	91550.7	0.357584	0.48611	91550.7	2.77717	1.18615	1.86839	-0.485355	0.191447	3.26253	0.347285	0.262782	2.31689	1.0294	65070	118.021	64959	99.816	0.520957	30.2476	0.404375	0.230924
M534908	0	51	1	11	1	0	1	1	1	1	28.65	32.56	27.01	28.29	32.8	3780	26	32	32.1	34.72	11.6	0.91	1	2.21756	0.163423	0.994364	4.47038	1.23636e+07	0.940624	1.3846	1.23636e+07	18.4134	4.76785	6.59311	-0.35206	0.0279992	18.7654	3.19334	1.98043	4.16381	4.4203	543876	130.038	543742	113.574	0.713511	74.6392	0.79355	0.0830397
M536936	1	62	1	5	1	0	1	0	1	1	29.11	32.48	27.01	28.31	32.78	68	38	33	14.3	46.43	11.2	0.88	1	2.24476	0.137943	0.99122	2.51579	696528	0.90632	1.18008	696528	6.24343	2.89279	4.45323	-0.275221	0.0408503	6.51865	1.96649	0.637277	2.09671	2.53016	83235	74.1418	83161.1	58.375	0.709977	44.6012	0.819818	0.156051
M550108	1	63	1	4	1	0	0	0	0	0	29.27	32.46	27.02	28.33	32.76	539	46	32	11.7	41.2	11.4	0.99	1	0.802416	0.597524	0.956425	0.752044	41513.2	0.325827	0.450268	41513.2	2.50358	1.01103	1.6619	-0.285804	0.15408	2.78938	0.303317	0.222119	2.67811	0.847864	40612	63.7574	40551.2	56.8972	0.678424	29.3459	0.648521	0.207483
M556728	1	67	1	12.5	1	0	0	1	1	1	28.36	32.68	27.02	28.34	32.74	897	32	34	20.2	42.22	12.7	1.02	1	0.828076	-0.401921	0.840754	1.13572	968335	0.355847	0.500627	968335	2.93741	1.20827	1.76881	-0.529595	0.427164	3.46701	0.385793	0.0457612	2.50182	1.0364	663285	132.959	663133	108.894	0.673824	89.2967	0.878719	0.0823007
M560910	1	55	1	12	1	0	1	0	1	1	28.49	32.48	27.03	28.36	32.66	8962	22	52	9.7	33.33	11.2	0.95	1	1.00567	1.56108	0.744177	0.502731	723530	0.417277	0.617317	723530	6.44863	1.08265	1.81024	-0.39711	0.61131	6.84574	0.647239	-0.0679807	6.53716	0.7245	617273	132.552	617131	109.547	0.708814	81.607	0.900084	0.0801357
M563445	0	54	1	8.5	1	0	1	0	1	1	28.97	32.39	27.04	28.42	32.65	905	11	22	18.1	43.65	10.4	0.86	1	0.6034	1.94065	0.932272	1.2119	87734.8	0.269047	0.447669	87734.8	8.14461	1.35301	1.75334	-0.368189	0.219336	8.5128	0.463656	0.339706	15.3896	1.16918	47926	92.3472	47251.2	78.6562	0.0650075	25.2756	0.87612	2.05771
M572262	1	64	1	7	1	0	1	0	1	1	29.05	32.56	27.05	28.46	32.59	309	28	24	12.7	44.59	12.3	1.05	1	2.46699	0.236757	0.993126	3.5348	2.54776e+06	1.021	1.40089	2.54776e+06	11.1773	3.99354	5.87262	-0.521547	0.0331797	11.6988	2.9339	1.36076	2.66989	3.60755	159751	92.1629	159661	72.9072	0.723228	55.9034	0.781856	0.123256
M592791	1	48	1	16	1	0	1	0	1	1	28.18	33.09	27.06	28.48	32.58	21	58	50	17.4	24.88	14.4	1.27	1	0.877263	0.167228	0.966982	1.4136	3.62788e+06	0.377452	0.557131	3.62788e+06	4.33483	1.59836	2.36772	-0.462494	0.123022	4.79733	0.504762	0.471657	3.0483	1.43178	1420056	207.193	1.41984e+06	185.382	0.644794	91.0715	0.652681	0.0667292
M597181	1	44	1	3	1	0	1	0	1	1	29.59	31.67	27.07	28.5	32.56	6.8	62	52	13.2	46.88	13.2	1.07	1	1.09632	0.347583	0.874133	0.729049	15540.6	0.439806	0.558657	15540.6	2.62824	1.05517	1.74199	-0.348039	0.356479	2.97628	0.418342	0.0475419	2.04303	0.833689	13958	43.6119	13911.5	35.0866	0.696494	19.9649	0.879798	0.288697
M599088	1	56	1	3	1	0	1	0	1	1	29.49	31.47	27.08	28.53	32.54	124	16	27	12.8	42.01	11.3	0.95	1	0.129996	-0.315288	0.935436	-0.121586	301.245	0.0529088	0.0706424	301.245	0.0823914	0.155141	-0.0261921	-0.386545	0.211153	0.468937	0.00715954	-0.25015	2.35788	-0.130036	12516	45.5522	12477.3	38.2156	0.680183	15.1286	0.85566	0.306538
M602432	0	58	1	3.1	1	0	1	0	1	1	29.69	30.05	27.09	28.67	32.53	156	26	20	19	44.32	11	0.94	1	1.08541	-0.213279	0.966951	1.52099	83556.2	0.445383	0.589474	83556.2	3.43581	1.54806	2.16812	-0.45561	0.123117	3.89142	0.491628	0.362061	2.33827	1.38017	34866	52.9245	34811.3	42.798	0.73109	32.0767	0.874223	0.202584
M571364	1	45	1	1.5	1	0	1	0	1	0	32.73	27.54	28.35	29.78	31.23	5018	52	46	19.4	41.28	11.7	0.99	1	0.405931	0.135938	0.871028	0.341455	1689.81	0.164044	0.220487	1689.81	0.998245	0.452029	0.7461	-0.293173	0.363256	1.29142	0.0705099	0.0390186	2.29727	0.365815	8270	36.8917	8238.33	28.0988	0.753571	21.0825	0.774628	0.317746
M459828	1	47	1	6.5	1	0	1	0	1	0	30.76	31.14	28.85	29.98	30.88	768	35	25	17.6	40.8	12.9	1.11	1	1.41648	0.408328	0.983615	1.76544	380386	0.584587	0.814913	380386	5.06253	2.11719	3.25818	-0.390249	0.0690281	5.45277	1.00525	0.618715	2.69176	1.86474	84860	77.8075	84784.8	63.9549	0.680678	35.6535	0.89392	0.161722
M467978	1	68	1	5	1	0	1	0	1	1	30.91	33.28	28.86	29.99	30.73	15612	45	71	8.5	37.99	11.7	0.99	1	1.02442	-0.56222	0.989937	2.49678	418284	0.424203	0.603455	418284	4.29711	2.571	3.38935	-0.197423	0.0458487	4.49453	0.577322	1.50592	3.48877	2.45616	63280	73.3894	63218	63.9218	0.700159	34.5458	0.700877	0.173383
M487558	1	45	1	6.5	1	0	1	0	1	1	30.75	31.29	28.89	30.02	30.69	708	30	34	25.6	38.9	12.2	1.04	1	0.543521	0.00459739	0.666411	0.351787	24459.1	0.223859	0.302748	24459.1	1.39052	0.494089	0.813512	-0.537261	0.744427	1.92778	0.133244	-0.172953	2.2941	0.332987	100191	88.6397	100067	77.6391	0.501686	36.705	0.875161	0.207629
M495428	1	67	1	8	1	0	1	0	1	1	30.47	33.38	28.95	30.35	30.55	5755	17	21	19.8	40.23	13.3	1.03	1	2.66847	0.010513	0.982715	3.90254	3.42341e+06	1.08748	1.47878	3.42341e+06	9.76212	4.2467	6.2057	-0.902972	0.0721726	10.6651	3.2061	1.47702	2.39804	3.85076	189826	101.104	189726	79.6532	0.656511	50.2097	0.880526	0.128194
M495946	1	56	1	11	1	0	1	0	1	1	29.95	33.79	29.02	30.36	30.51	503	58	51	14.2	40.18	13.4	1.16	1	2.22285	0.503834	0.999723	2.9895	4.14414e+06	0.92992	1.31101	4.14414e+06	9.95174	3.56895	5.47082	-0.217531	0.00197265	10.1693	2.65097	1.12573	2.85278	3.17591	325353	106.794	325235	85.7241	0.696205	69.4465	0.905308	0.101006
M436081	1	64	1	6	1	0	1	0	1	1	30.85	31.14	29.11	30.4	30.44	10719	27	26	16.1	37.52	13.5	1.18	1	2.70518	0.230348	0.997309	3.64812	2.44185e+06	1.08716	1.44672	2.44185e+06	10.4026	4.07622	5.87407	-0.331935	0.0147898	10.7345	3.01432	1.42278	2.59304	3.68798	146962	103.701	146869	86.4459	0.659535	46.6508	0.659905	0.138975
M518041	1	51	1	3.7	1	0	1	0	1	1	31.29	27.48	29.17	30.44	30.4	971	20	20	24.4	36.25	14.4	1.27	1	0.649897	-0.128773	0.890499	0.874412	66692.4	0.271825	0.39481	66692.4	2.60891	0.97996	1.46172	-0.58708	0.319976	3.19599	0.247899	0.165546	2.9289	0.844051	69448	68.9565	69376.9	54.2541	0.686862	39.4227	0.944728	0.171347
M523428	1	49	1	2.5	1	0	1	0	1	0	31.97	30.23	29.22	30.46	30.33	189	23	28	34.1	38.15	12.8	1.1	1	2.50447	0.578417	1	2.59151	126902	1.01363	1.32086	126902	7.93973	3.29478	5.09885	0.157046	0	7.78269	2.42897	1.09429	2.44204	2.90286	11690	38	11656	31.3635	0.773177	22.6504	0.776144	0.27586
M528622	1	56	1	3.5	0	0	1	1	1	0	31.22	31.06	29.27	30.47	30.3	59	16	19	7.5	41.54	12.7	1.09	1	1.87508	0.274094	0.999372	3.10456	986053	0.774161	1.10338	986053	7.70982	3.45129	5.09003	-0.0707164	0.00410784	7.78054	1.90741	1.38181	2.68116	3.16291	82782	68.7823	82709.8	54.2105	0.720106	46.0558	0.894158	0.154135
M528059	1	54	1	4	1	0	1	0	1	1	30.92	32.53	29.29	30.5	30.25	831	64	51	22.8	29.16	15.7	1.41	1	0.838159	0.127798	0.999501	2.13982	343342	0.353797	0.522092	343342	5.21363	2.24487	2.98971	-0.184469	0.00334632	5.39809	0.447297	1.28075	3.44588	2.14293	68131	84.3327	68054.6	66.4093	0.641762	38.4841	0.659873	0.184568
M530268	1	52	1	8	1	0	1	0	1	1	31.12	33.68	29.35	30.53	30.24	3422	10	17	13.9	43.8	11.8	1	1	1.82024	-0.01228	0.995591	2.92578	1.29864e+06	0.7388	0.988832	1.29864e+06	7.71634	3.17865	4.5034	-0.477362	0.0226774	8.1937	1.42	1.38124	2.5209	2.94683	128530	103.832	128432	80.871	0.600919	48.5567	0.665913	0.159506
M531743	1	48	1	6	1	0	0	0	1	1	30.48	32.04	29.52	30.6	30.2	3021	26	32	19.5	34.64	12.8	1.1	1	3.17239	0.343469	0.999682	3.96841	4.21107e+06	1.29649	1.69954	4.21107e+06	11.737	4.50541	6.70168	-0.252081	0.00223663	11.9891	4.07692	1.46052	2.49476	4.02763	207455	110.118	207350	91.4554	0.63475	50.3996	0.791497	0.12872
M542842	1	67	1	3	1	0	1	0	1	1	30.18	29.19	29.96	30.84	29.92	108	21	21	27.4	46.29	13.6	1.2	1	1.72179	0.833569	0.998689	2.88087	2.31335e+06	0.702149	1.01942	2.31335e+06	10.2598	3.23494	4.53695	-0.605379	0.00788195	10.8652	1.73653	1.36772	4.59446	2.95438	221059	97.7241	220960	84.8371	0.716405	54.5138	0.814217	0.111657
M553689	1	62	1	3.5	1	0	1	0	0	0	31.69	28.58	30.14	31.54	29.5	336	41	35	24.7	33.04	13.6	1.19	1	0.377124	-0.331946	0.970318	0.585291	8232.21	0.15416	0.210797	8232.21	1.12033	0.620663	0.885871	-0.246589	0.11277	1.36692	0.0654598	0.204592	2.46552	0.565476	21370	45.3982	21325.9	35.9037	0.740325	28.0511	0.905021	0.235555
M387867	1	64	1	3.9	1	1	1	0	1	1	31.89	27.69	30.29	31.66	29.21	51	33	36	15.5	41.83	12.9	1.04	1	0.534529	1.1879	0.946323	0.44079	3302.52	0.234053	0.352711	3302.52	2.29807	0.725869	1.24082	-0.182436	0.182212	2.48051	0.204593	0.120797	4.02991	0.567707	6268	40.0749	6234.04	34.7583	0.672789	14.1851	0.567944	0.390555
M569513	1	71	1	8	1	0	1	1	1	1	30.66	33.19	30.32	31.81	29.16	7432	42	31	17.3	45.52	12.2	1.04	1	0.435114	0.733272	0.780743	0.336285	104120	0.178781	0.25247	104120	3.00026	0.4807	0.767298	-0.471178	0.544513	3.47143	0.101947	-0.0310011	5.04986	0.35934	450597	121.598	450462	95.9104	0.675497	78.5464	0.880644	0.0933915
M461071	1	46	1	4.5	1	0	1	0	1	1	31.04	31.26	30.41	31.87	29.1	94	78	40	21.8	42.1	12.1	1.03	1	1.19875	0.0367308	0.999588	2.34309	481161	0.487658	0.672979	481161	4.94119	2.48888	3.44461	-0.193527	0.00281948	5.13472	0.677832	1.26883	2.51402	2.34877	77675	75.1199	77604.6	61.503	0.701388	38.9413	0.792112	0.161645
M597481	1	60	1	6.5	1	0	1	0	1	1	30.74	31.54	30.55	32.13	28.78	1727	39	40	10	36.41	13.7	1.2	1	0.473201	-0.0269837	0.774225	0.425327	29959.5	0.19343	0.261443	29959.5	1.76625	0.510769	0.799082	-0.392545	0.556651	2.15879	0.10018	-0.0406257	2.45213	0.40088	114838	89.3252	114746	71.4104	0.646975	44.6667	0.772975	0.153821
[truncated: 5,000 more columns]
